# Supplementary material for: A Different Perspective on Evaluating the Malignancy Rate of the Non-Diagnostic Category of the Bethesda System for Reporting Thyroid Cytopathology: A Single Institute Experience and Review of the Literature
Source: PLoS One. 2016 Sep 14;11(9):e0162745. doi: 10.1371/journal.pone.0162745 (PMC5023124; doi:10.1371/journal.pone.0162745)
Supplement: S1 File — (XLSX) [file pone.0162745.s001.xlsx]

## Sheet: Sayfa1
cytology no	age	gender	nodul number	cystic change	repeat FNA	size (mm)	cytologic diagnosis	histopathologic diagnosis	HP B/M
10058-04	32	2	1	2	2	30	1	CLT	benign
10268-06	68	1	2	2	2	56	1	Diffuse	benign
10398-04	45	1	2	2	2	25	1	Diffuse	benign
10592-12	50	2	1	2	2	70	1	CLT	benign
10770-04	50	1	2	2	2		1	Diffuse	benign
10798-11	66	2	2	2	2	45	1	Diffuse	benign
10843-12	37	1	2	2	2	35	1	Diffuse	benign
10932-04	62	2	1	1	2	23	1	FND	benign
10949-00	35	1	2	2	2		1	Diffuse	benign
10955-04	26	2	1	1	2	21	1	FND	benign
10961-04	32	1	1	2	2	30	1	CLT	benign
11202-00	67	1	1	2	2	20	1	CLT	benign
11862-02	59	1	2	2	2	20	1	Diffuse	benign
11966-09	30	1	1	2	2	30	1	FND	benign
12107-11	70	2	2	2	2	55	1	Diffuse	benign
12779-12	48	1	2	1	2	27	1	Diffuse	benign
12856-12	27	1	1	1	2	34	1	CLT	benign
12920-11	46	1	1	1	2	60	1	CLT	benign
12981-08	52	1	1	1	2	48	1	CLT	benign
13354-05	26	1	2	2	2	44	1	FND	benign
1347-08	25	1	1	1	2	50	1	FND	benign
13777-12	32	1	1	1	2	33	1	FND	benign
14063-1-13	66	1	2	2	2	25	1	FND	benign
14095-04	61	1	1	2	2	28	1	FND	benign
14112-05	44	1	2	2	2	33	1	FND	benign
14183-09	60	2	2	2	2	48	1	FND	benign
1475-04	33	1	2	2	2	4	1	FND	benign
15194-2-13	55	1	1	2	2	37	1	FND	benign
15588-06	59	1	2	2	2	12	1	FND	benign
15677-08	53	2	1	1	2	45	1	FND	benign
15733-11	30	1	2	1	2	42	1	FND	benign
15999-04	39	2	1	1	2	37	1	FND	benign
16-11	59	1	2	2	2	26	1	FND	benign
16192-11	52	1	2	2	2 ND	21	1	FND	benign
16764-04	61	1	2	2	2	35	1	FND	benign
17018-07		1	2	2	2	20	1	FND	benign
17163-11	72	1	2	2	2	10	1	FND	benign
1731-11	26	1	1	2	2	40	1	FND	benign
17314-08	51	1	1	2	2	30	1	Diffuse	benign
1743-01	65	1	2	2	2	45	1	FND	benign
17559-05	42	1	1	1	2	20	1	AN	benign
17817-08	67	1	2	2	2	35	1	AN	benign
17845-09	52	1	1	2	2	30	1	AN	benign
18642-08	61	1	2	1	2	40	1	AN	benign
19020-05	47	1	2	2	2		1	AN	benign
19209-06	34	1	2	2	2	20	1	AN	benign
19238-07	54	1	1	1	2	25	1	AN	benign
19342-07	34	2	2	2	2	35	1	FND	benign
2013-12-1	43	1	1	1	2	52	1	AN	benign
20393-11	48	1	2	2	2	43	1	AN	benign
20395-11	46	1	1	1	2	52	1	AN	benign
20845-07	27	1	1	2	2	40	1	AN	benign
2129-11	26	1	2	2	2	33	1	AN	benign
21460-07	67	1	1	2	2	12	1	AN	benign
21691-12	41	1	2	2	2	15	1	AN	benign
21735-05	64	2	2	2	2	40	1	FND	benign
2223-06	78	1	2	2	2	27	1	FND	benign
2255-1-13	29	1	2	2	2	15	1	FND	benign
23525-08	20	1	2	1	2	15	1	FND	benign
237-12	56	1	2	1	2	48	1	FND	benign
2390-07	49	1	2	1	2	30	1	FND	benign
2430-08	56	1	1	1	2	25	1	AN	benign
2430-09	73	1	2	1	2	53	1	AN	benign
2515-00	49	1	2	1	2		1	AN	benign
2587-12	48	1	2	1	2	35	1	AN	benign
2698-4-13	39	1	2	1	2	95	1	AN	benign
2734-11	57	1	2	2	2	30	1	AN	benign
2991-06	52	1	2	1	2	10	1	AN	benign
3007-07	57	2	2	2	2	35	1	FND	benign
3101-00	62	1	1	2	2	10	1	Diffuse	benign
3166-1-13	58	1	2	2	2	45	1	FND	benign
3241-09	45	1	1	2	2	32	1	AN	benign
3262-08	65	2	2	2	2	90	1	FND	benign
3320-08	37	1	1	2	2	36	1	AN	benign
3423-09	64	2	1	2	2	40	1	FND	benign
3520-08	40	1	2	2	2	8	1	FND	benign
3563-04	31	1	2	2	2	30	1	FND	benign
3707-09	47	1	2	2	2	30	1	FND	benign
3846-11	37	1	2	2	2	55	1	FND	benign
4052-07	58	1	2	2	2		1	FND	benign
4097-08	39	1	2	2	2	35	1	FND	benign
4315-00	35	1	2	2	2	20	1	FND	benign
4357-07	38	1	1	1	2	60	1	AN	benign
4422-09	24	1	2	2	2	20	1	FND	benign
4457-03	39	2	2	2	2		1	FND	benign
4493-12	65	2	1	1	2	45	1	FND	benign
4527-06	65	1	2	2	2	40	1	FND	benign
4686-09	40	1	1	2	2	55	1	AN	benign
4985-06	49	1	2	2	2	25	1	FND	benign
5035-06	33	2	1	2	2	30	1	FND	benign
5073-99		2	2	2	2		1	FND	benign
5157-11	66	1	1	2	2	39	1	AN	benign
522-03	26	1	2	2	2		1	FND	benign
5287-11	47	1	2	2	2	28	1	FND	benign
5331-06	31	1	2	2	2	55	1	FND	benign
5367-07	73	2	2	2	2	41	1	FND	benign
5669-05	37	2	2	2	2	3	1	FND	benign
5968-06	67	2	2	2	2	25	1	FND	benign
6262-07	43	2	2	2	2	34	1	FND	benign
6761-99	49	1	2	2	2		1	FND	benign
6886-00	46	1	2	2	2		1	FND	benign
7009-01	54	1	1	2	2		1	AN	benign
7041-05	55	1	2	2	2		1	FND	benign
7056-05	57	1	1	2	2	10	1	FNH	benign
734-08	67	1	2	1	2	32	1	FND	benign
749-05	56	1	2	2	2	10	1	FND	benign
7607-09	61	1	2	2	2	37	1	FND	benign
7615-06	41	1	2	2	2	22	1	FND	benign
7731-00	69	1	2	2	2		1	FND	benign
7747-12	75	1	2	2	2	33	1	FND	benign
7770-99	52	1	2	2	2	30	1	FND	benign
7830-05	39	1	1	2	2	22	1	FND	benign
845-12	59	1	1	1	2	65	1	FND	benign
8841-03	43	1	1	2	2		1	FND	benign
8886-08	26	1	2	2	2	15	1	FND	benign
8954-08	56	1	1	1	2	60	1	FND	benign
8993-04	73	1	2	2	2	70	1	FND	benign
9112-08	51	1	2	2	2	35	1	FND	benign
9217-02	74	1	1	2	2		1	FND	benign
929-04	50	1	2	2	2		1	FND	benign
9511-02	40	1	2	2	2		1	FND	benign
9583-08	76	1	2	2	2	45	1	FND	benign
9697-04	43	2	1	1	2	34	1	FND	benign
974-04	52	1	2	2	2	25	1	FND	benign
9778-04	61	1	2	2	2	53	1	FND	benign
9813-02	46	1	1	2	2	6	1	FND	benign
9931-12	54	1	2	2	3ND	10	1	FND	benign
9944-04	36	1	2	2	2	15	1	FND	benign
6394-15	67	1	2	2	2	20	1	FND	benign
9496-15	40	1	2	2	2	35	1	FND	benign
2275-15	64	2	1	2	2	5	1	Diffuse	benign
9125-15	45	1	1	2	2	52	1	Diffuse	benign
30526-14	42	1	2	1	2	43	1	FND	benign
25144-14	43	1	2	2	2	50	1	FND	benign
22377-14	52	1	1	2	2	22	1	FND	benign
15752-14	87	1	2	1	3ND	44	1	FND	benign
33293-14	87	1	2	2	2	24	1	FND	benign
30517-14	39	2	2	1	2	30	1	FND	benign
20057-14	70	1	2	2	2	8	1	FND	benign
10962-14	66	1	2	2	2	25	1	FND	benign
12142-14	40	1	2	1	2	11	1	FND	benign
269-15	36	1	2	2	2	40	1	FND	benign
14595-14	32	1	2	2	2	5	1	PTCm	malignant
14576-14	55	1	1	2	2	40	1	Diffuse	benign
11014-2-13	57	1	2	1	2	37	1	FND	benign
6337-13	43	1	2	2	2	40	1	FND	benign
2311-00	45	1	2	2	2	20	1	FND	benign
1300-00	43	1	1	1	2	23	1	Diffuse	benign
2046-07	49	1	1	2	2	42	1	Diffuse	benign
21375-08	54	1	2	2	2	55	1	FA	benign
1129-11	27	1	1	1	2	60	1	FA	benign
11444-1-13	41	1	2	2	2	50	1	FA	benign
1270-03	50	1	2	2	2		1	FA	benign
14085-08	56	1	1	2	2	30	1	FA	benign
1480-11	55	2	1	2	2	55	1	FA	benign
14988-12	79	2	2	1	2	53	1	FA	benign
19152-07	42	1	2	2	2		1	FA	benign
20921-12	42	1	1	2	2	60	1	FA	benign
21375-08	60	1	2	2	2	55	1	FA	benign
4133-09	76	1	1	2	2	50	1	FA	benign
5994-08	76	2	1	2	2	37	1	FA	benign
6313-04	56	1	1	2	2	30	1	FA	benign
7525-07	25	2	1	2	2	60	1	FA	benign
7779-11	51	1	2	1	2	20	1	FA	benign
8885-08	33	1	1	2	2	42	1	FA	benign
9292-99	35	2	1	2	2	20	1	FA	benign
9357-1-13	47	1	2	2	3ND	30	1	FA	benign
3229-14	44	1	1	2	2	60	1	FA	benign
15234-14	66	1	2	1	2	30	1	FA	benign
27837-14	66	1	2	2	2	16	1	FA	benign
27829-14	50	1	2	2	2	13	1	FA	benign
22339-14	71	2	2	1	2	10	1	FA	benign
10308-99	43	1	2	2	2	65	1	FA	benign
19574-11	45	1	1	2	2	36	1	OA	benign
3814-11	49	1	1	2	2	31	1	OA	benign
12118-04	80	2	2	2	2		1	FND	benign
15333-12	68	1	2	2	2	65	1	FND	benign
15424-06	49	2	1	1	2		1	Diffuse	benign
16584-05	61	2	2	2	2	18	1	FND	benign
5562-04	46	1	2	2	2	6	1	FND	benign
7774-06	83	1	2	2	2	20	1	OA	benign
9600-08	28	1	1	2	2	40	1	PTC	malignant
15108-14	67	1	2	1	2	11	1	EFV-PTC	benign
27849-14	50	1	2	2	2	35	1	EFV-PTC	benign
11793-02	60	2	2	2	2	5	1	PTCm	malignant
13746-04	44	1	2	2	2	5	1	PTCm	malignant
16357-04	24	1	2	2	2	8	1	PTCm	malignant
21119-12	62	1	2	2	2	10	1	Diffuse	benign
16777-07	59	1	2	2	2	6	1	PTCm	malignant
8164-12	30	1	1	1	2	15	1	PTC	malignant
11584-15	66	2	2	1	2	27	1	PTC	malignant
2462-03	82	1	2	2	2	15	1	MTC	malignant
